# Supplementary material for: Circadian Reprogramming of Protein Homeostasis and Glycolipid Metabolism in Diabetic Nephropathy
Source: FASEB Bioadv. 2026 Feb 11;8(2):e70078. doi: 10.1096/fba.2025-00305 (PMC12892125; doi:10.1096/fba.2025-00305)
Supplement: Supplementary file 2 — Table S1: The Cosinor analysis of core clock genes. [file FBA2-8-e70078-s002.xlsx]

## Sheet: Sheet1
Supplementary Table 1. The Cosinor analysis of core clock genes.
Gene	Ctrl_ZT0_1	Ctrl_ZT0_2	Ctrl_ZT0_3	Ctrl_ZT0_4	ZT0		DM_ZT0_1	DM_ZT0_2	DM_ZT0_3	DM_ZT0_4	ZT0
	Ctrl_ZT4_1	Ctrl_ZT4_2	Ctrl_ZT4_3	Ctrl_ZT4_4	ZT4		DM_ZT4_1	DM_ZT4_2	DM_ZT4_3	DM_ZT4_4	ZT4
	Ctrl_ZT8_1	Ctrl_ZT8_2	Ctrl_ZT8_3		ZT8		DM_ZT8_1	DM_ZT8_2	DM_ZT8_3	DM_ZT8_4	ZT8
	Ctrl_ZT12_1	Ctrl_ZT12_2	Ctrl_ZT12_3	Ctrl_ZT12_4	ZT12		DM_ZT12_1	DM_ZT12_2	DM_ZT12_3	DM_ZT12_4	ZT12
	Ctrl_ZT16_1	Ctrl_ZT16_2	Ctrl_ZT16_3	Ctrl_ZT16_4	ZT16		DM_ZT16_1	DM_ZT16_2	DM_ZT16_3	DM_ZT16_4	ZT16
	Ctrl_ZT20_1	Ctrl_ZT20_2	Ctrl_ZT20_3	Ctrl_ZT20_4	ZT20		DM_ZT20_1	DM_ZT20_2	DM_ZT20_3	DM_ZT20_4	ZT20
	Ctrl_ZT0_1	Ctrl_ZT0_2	Ctrl_ZT0_3	Ctrl_ZT0_4	ZT0		DM_ZT0_1	DM_ZT0_2	DM_ZT0_3	DM_ZT0_4	ZT0
Bmal1	1.83784	1.93442	1.52797	1.94344			1.20775	1.99849	1.64552	2.20351
	1.50534	0.618035	0.91955	1.49625			0.589401	0.604846	0.27597	0.658207
	0.0895932	0.0498434	0.0362641				0.188564	0.358702	0.211244	0.16884
	0.08703	0.0955054	0.10035	0.118679			1.12783	0.1837	0.447598	0.13425
	0.723052	0.730556	0.787603	0.833155			1.83814	1.67809	1.72611	2.16822
	2.28117	2.39125	2.42154	2.33672			2.92406	2.68981	2.91435	2.58555
	1.83784	1.93442	1.52797	1.94344			1.20775	1.99849	1.64552	2.20351
					p value	means (DM-Ctrl) ± SEM
Mesor	1.05081	0.96772	0.92855		0.0019	0.2738 ± 0.04566	1.27048	1.24468	1.18501	1.32453
Amplitude	1.08532	1.20923	1.04778		0.0605	0.1803 ± 0.07465	1.16576	1.26681	1.32806	1.41708
Acrophase (hours, decimal)	22.5324	21.6093	21.4416		0.0211	-2.013 ± 0.6069	18.6258	20.6084	19.6983	20.4585
Bathyphase (hours, decimal)	10.5324	9.60928	9.44161				6.62582	8.60837	7.69834	8.4585
Clock	6.64402	9.20446	6.14781	4.80405			7.67069	8.87362	8.91351	10.3498
	8.43718	9.44224	9.5027	5.66725			7.42265	6.57796	7.41691	6.6314
	4.93658	6.40158	4.92576				5.3254	6.61541	4.72391	6.8754
	6.6772	6.18752	7.01161	6.47699			6.37968	7.57387	8.44862	6.68376
	6.47898	7.26226	7.51333	9.5797			10.5031	8.27386	9.03068	10.7869
	10.4942	6.82621	8.03955	11.859			12.1731	11.6406	10.7836	9.92205
	6.64402	9.20446	6.14781	4.80405			7.67069	8.87362	8.91351	10.3498
					p value	means (DM-Ctrl) ± SEM
Mesor							8.06428	8.21769	8.19709	8.62722
Amplitude							2.94911	2.14093	2.37299	2.40482
Acrophase (hours, decimal)							18.9091	19.6672	19.4011	20.0112
Bathyphase (hours, decimal)							6.90907	7.66722	7.40113	8.01125
Cry1	1.20829	1.34259	1.02817	2.19744			0.818189	1.42548	1.0335	1.34461
	0.657848	0.313515	0.540587	0.741995			0.290321	1.03902	0.74957	0.494035
	0.434153	0.466963	0.401668				0.931841	3.56144	2.22892	3.96689
	3.33407	3.84291	3.65107	3.58679			6.14476	5.26328	5.71896	3.37816
	5.20691	6.43737	6.00518	5.5239			6.79509	6.22946	6.62607	7.06002
	4.50551	5.58913	5.98646	5.57154			7.40677	3.7608	8.30265	5.24691
	1.20829	1.34259	1.02817	2.19744			0.818189	1.42548	1.0335	1.34461
					p value	means (DM-Ctrl) ± SEM
Mesor	2.49543	2.92588	2.81851		0.0024	0.9022 ± 0.1591	3.60533	3.54547	3.938	3.5064
Amplitude	2.65068	3.44282	3.37023		0.6412	0.2579 ± 0.5203	4.26252	2.62431	3.92533	2.83772
Acrophase (hours, decimal)	16.6569	16.7037	16.7441		0.0556	-1.162 ± 0.4681	16.1018	14.4241	16.1002	15.5303
Bathyphase (hours, decimal)	4.65691	4.70367	4.74406				4.10177	2.42411	4.10018328000	3.53031
Cry2	2.7279	2.46348	2.26723	2.13587			5.0298	4.20318	3.8349	4.14614
	2.92843	4.35214	3.24268	3.18501			6.3632	6.00498	7.23498	6.68735
	6.13928	6.37437	5.29063				8.14517	6.68064	6.54396	8.2902
	7.24812	8.01226	7.3533	6.73278			7.86291	9.00999	10.4828	7.77963
	6.22139	5.90385	5.68891	6.08818			6.53693	7.96157	8.38902	11.0091
	4.36575	4.12229	4.77616	4.69211			7.8564	4.6535	8.669	5.52483
	2.7279	2.46348	2.26723	2.13587			5.0298	4.20318	3.8349	4.14614
					p value	means (DM-Ctrl) ± SEM
Mesor	4.9541	5.1761	4.73495		0.0006	1.994 ± 0.2603	6.86413	6.42458	7.34391	7.16165
Amplitude	2.36101	2.54885	2.32636		0.5531	-0.2460 ± 0.3872	1.22512	2.25511	2.59654	2.58745
Acrophase (hours, decimal)	12.7138	11.6967	12.9246		0.9377	0.04347 ± 0.5287	11.8965	11.9655	13.4254	12.6666
Bathyphase (hours, decimal)	0.71376155000 or 24.71376155000	-0.30330968000 or 23.69669032000	0.92462298000 or 24.92462298000				-0.10354162000 or 23.89645838000	-0.03449402000 or 23.96550598000	1.42535634000 or 25.42535634000	0.66664756000 or 24.66664756000
Per1	0.796871	0.781734	0.676771	1.27387			1.01458	2.21134	2.49555	3.33177
	1.5941	1.18455	1.34431	0.896849			2.44457	5.27529	3.15729	7.53556
	3.43223	2.68963	2.84657				8.26048	6.43589	6.35232	5.5644
	4.37942	4.246	3.62441	2.86878			4.22698	2.95208	5.28282	6.32541
	2.02065	1.87869	2.56181	3.49514			3.44946	6.67796	4.3123	4.05984
	1.12317	0.642677	0.888144	1.79916			3.71112	2.11894	5.40932	4.30642
	0.796871	0.781734	0.676771	1.27387			1.01458	2.21134	2.49555	3.33177
					p value	means (DM-Ctrl) ± SEM
Mesor	2.24914	1.95826	2.01237		0.0009	2.280 ± 0.3281	3.75785	4.18224	4.42079	5.05088
Amplitude	1.69039	1.55275	1.4833		0.4686	0.2037 ± 0.2599	2.41108	1.62721	1.44168	1.63679
Acrophase (hours, decimal)	10.7498	11.0289	11.4473		0.3889	-0.9155 ± 0.9707	10.3259	9.92456	12.1622	8.22652
Bathyphase (hours, decimal)	-1.25018555000 or 22.74981445000	-0.97110548000 or 23.02889452000	-0.55271766000 or 23.44728234000				-1.67407332000 or 22.32592668000	-2.07544325000 or 21.92455675000	0.16220514000 or 24.16220514000	-3.77347831000 or 20.22652169000
Per2	0.463842	0.782263	0.783107	0.659813			1.15124	0.861708	1.27394	1.00508
	0.680246	1.71458	0.827691	0.774796			2.07677	2.76168	4.20275	1.81255
	3.69915	5.05106	4.4187				4.26873	7.71088	5.4543	9.41916
	12.7196	11.6065	15.8427	12.4026			8.84316	11.0984	10.8407	8.80001
	9.2523	12.7804	12.5965	15.5388			8.71021	4.89424	9.56731	17.0883
	5.41556	5.33999	5.01855	9.45079			8.70563	2.08629	5.33291	2.77148
	0.463842	0.782263	0.783107	0.659813			1.15124	0.861708	1.27394	1.00508
					p value	means (DM-Ctrl) ± SEM
Mesor	5.40734	6.20957	6.70157		0.6531	-0.2747 ± 0.5752	5.45433	4.97603	6.03034	6.86512
Amplitude	5.95092	6.32552	7.53967		0.0938	-1.503 ± 0.7278	4.57464	4.66754	4.52706	6.63909
Acrophase (hours, decimal)	13.996	14.0807	13.8844		0.4458	-0.7636 ± 0.9231	14.9542	11.1685	13.3022	13.4689
Bathyphase (hours, decimal)	1.99597457000 or 25.99597457000	2.08072860000 or 26.08072860000	1.88439736000 or 25.88439736000				2.95419012000 or 26.95419012000	-0.83150863000 or 23.16849137000	1.30215951000 or 25.30215951000	1.46894343000 or 25.46894343000
Per3	0.459399	0.638324	0.592438	0.372007			1.55701	0.526061	1.07086	0.652505
	0.671817	2.59978	1.33187	0.782699			2.53215	1.89483	3.78955	1.6924
	3.79764	5.33754	5.24927				3.31095	4.75511	3.27698	5.73983
	5.53116	5.59487	5.24302	4.39732			2.19983	4.517	2.75927	4.43101
	2.42121	3.32094	2.41981	2.91119			1.51723	1.67316	1.8047	1.91316
	0.958228	0.579869	0.917686	1.02986			1.02399	0.414237	0.813605	0.574581
	0.459399	0.638324	0.592438	0.372007			1.55701	0.526061	1.07086	0.652505
					p value	means (DM-Ctrl) ± SEM
Mesor	2.37416	3.03319	2.67237		0.0924	-0.4256 ± 0.2049	2.01906	2.32409	2.1926	2.53492
Amplitude	2.34147	2.77882	2.53903		0.1679	-0.6946 ± 0.4309	1.04783	2.3632	1.49334	2.52964
Acrophase (hours, decimal)	11.4851	10.3472	10.5573		0.0371	-2.013 ± 0.7140	7.6361	9.74189	8.04648	9.70999
Bathyphase (hours, decimal)	-0.51487215000 or 23.48512785000	-1.65281636000 or 22.34718364000	-1.44271829000 or 22.55728171000				-4.36389532000 or 19.63610468000	-2.25811031000 or 21.74188969000	-3.95352151000 or 20.04647849000	-2.29001252000 or 21.70998748000
Rev-erbα	20.8267	16.1602	14.055	8.73897			35.6366	21.1512	35.9983	20.8388
	41.854	36.9278	45.6909	26.4902			54.483	35.2752	47.9413	47.5588
	42.789	43.7137	44.0244				44.4032	10.7782	18.8732	20.8107
	16.6787	12.6674	11.6103	11.2389			3.18925	10.5204	5.39489	21.3517
	1.64286	3.16543	1.15051	1.65004			2.79514	2.19722	1.63956	2.2487
	2.20745	0.997943	1.17499	1.21574			1.32385	6.13562	5.51328	5.23973
	20.8267	16.1602	14.055	8.73897			35.6366	21.1512	35.9983	20.8388
					p value	means (DM-Ctrl) ± SEM
Mesor	20.8338	18.6665	18.8777		0.8854	-0.3571 ± 2.354	23.6105	14.1791	19.3468	19.2723
Amplitude	23.3438	22.0946	25.2302		0.6093	-2.327 ± 4.270	29.9517	13.4854	23.4614	18.0201
Acrophase (hours, decimal)	5.83813	6.15088	6.05801		0.0144	-1.944 ± 0.5295	4.39833	3.58996	3.1487	5.14917
Bathyphase (hours, decimal)	17.8381	18.1509	18.058				16.3983	15.59	15.1487	17.1492
Rev-erbβ	10.6561	12.3473	8.83755	4.54			16.7754	14.4044	18.8109	15.2243
	18.3696	26.0698	22.0924	11.427			25.263	22.6202	27.8083	21.4849
	31.6097	35.5804	36.0487				25.6734	23.6107	23.3319	32.8523
	32.2117	30.3533	28.4818	30.7626			8.78345	26.8201	19.3382	29.9241
	14.19	17.5994	14.2343	15.2772			7.60103	9.19842	7.09065	6.95414
	4.05441	3.09637	4.26879	4.03521			4.60846	5.48091	3.99796	5.99282
	10.6561	12.3473	8.83755	4.54			16.7754	14.4044	18.8109	15.2243
					p value	means (DM-Ctrl) ± SEM
Mesor	18.8732	21.0089	19.036		0.082	-2.608 ± 1.201	14.7724	17.2786	16.9548	19.121
Amplitude	13.8334	15.2726	15.4968		0.0172	-3.238 ± 0.9239	11.3701	10.1201	11.5729	13.4566
Acrophase (hours, decimal)	9.23524	8.61845	8.82712		0.0359	-2.223 ± 0.7803	5.29954	7.7227	5.83321	7.82586
Bathyphase (hours, decimal)	21.2352	20.6184	20.8271				17.2995	19.7227	17.8332	19.8259
Bhlhe40(dec1)	10.2092	16.2078	16.4764	13.9139			23.0969	16.6135	31.9592	8.69912
	19.4846	25.6801	13.8287	11.4753			27.149	37.2272	44.213	28.5386
	31.5966	32.5561	32.1706				31.7186	44.0156	56.7679	50.4549
	32.0342	27.1063	36.2776	53.176			40.7063	64.2876	36.5946	41.2346
	46.9456	35.7671	39.7229	48.1418			33.0738	39.8806	52.6198	47.8895
	22.6093	29.3888	32.4416	24.9901			31.4501	19.134	36.7617	19.2445
	10.2092	16.2078	16.4764	13.9139			23.0969	16.6135	31.9592	8.69912
					p value	means (DM-Ctrl) ± SEM
Mesor	26.748	27.1472	28.3598		0.0466	8.260 ± 3.141	31.0658	36.8858	42.6069	32.154
Amplitude	15.1188	7.3913	13.446		0.6509	2.381 ± 4.951	7.35235	21.4125	8.09717	20.6042
Acrophase (hours, decimal)	13.377	13.0453	14.2784		0.0262	-2.210 ± 0.7083	12.8554	10.8375	10.3715	11.3624
Bathyphase (hours, decimal)	1.37697108000 or 25.37697108000	1.04529798000 or 25.04529798000	2.27844153000 or 26.27844153000				0.85542498000 or 24.85542498000	-1.16252030000 or 22.83747970000	-1.62846499000 or 22.37153501000	-0.63763421000 or 23.36236579000
Bhlhe41(dec2)	0.142632	0.173284	0.201702	0.126694			0.791392	0.433824	0.73646	0.262467
	0.173005	0.62136	0.340947	0.209452			1.23283	1.18807	2.79828	1.28863
	1.05835	1.72496	1.4017				2.13217	0.834131	1.75799	2.15698
	1.05907	0.981906	0.807404	0.958018			0.906053	1.66089	0.785854	2.20344
	0.477373	0.459687	0.378917	0.791114			0.946125	0.700968	0.774355	1.01346
	0.296975	0.393539	0.554529	0.404288			0.83632	0.540914	1.18591	0.748638
	0.142632	0.173284	0.201702	0.126694			0.791392	0.433824	0.73646	0.262467
					p value	means (DM-Ctrl) ± SEM
Mesor	0.5447	0.71601	0.60719		0.0061	0.5062 ± 0.1112	1.12493	0.88396	1.24771	1.25887
Amplitude	0.48128	0.648142	0.432039		0.3555	0.1601 ± 0.1573	0.515212	0.454772	0.75054	1.00177
Acrophase (hours, decimal)	10.9394	9.22114	9.81797		0.2761	-1.565 ± 1.280	7.83579	10.0206	5.78961	10.0653
Bathyphase (hours, decimal)	-1.06063390000 or 22.93936610000	-2.77886270000 or 21.22113730000	-2.18202743000 or 21.81797257000				-4.16421174000 or 19.83578826000	-1.97941193000 or 22.02058807000	-6.21039038000 or 17.78960962000	-1.93473479000 or 22.06526521000
Hlf	18.2147	16.1734	18.1392	17.0287			25.2471	23.9415	20.3182	21.6338
	17.7112	22.8614	18.4056	18.007			30.7407	27.8291	32.8576	29.6566
	31.95	29.3862	28.7449				33.6572	23.3306	28.49	36.0902
	37.7641	36.5936	36.8993	32.2093			32.7193	38.7598	34.6214	32.444
	29.4994	27.6231	29.4582	30.3897			29.2515	41.303	40.8736	36.4009
	23.758	24.2846	24.5927	28.6661			37.5762	24.5051	43.3714	29.3396
	18.2147	16.1734	18.1392	17.0287			25.2471	23.9415	20.3182	21.6338
					p value	means (DM-Ctrl) ± SEM
Mesor	26.6583	25.9838	26.1385
Amplitude	9.55233	8.79109	8.81836
Acrophase (hours, decimal)	12.4159	11.9574	12.8703
Bathyphase (hours, decimal)	0.41594680000 or 24.41594680000	-0.04262604000 or 23.95737396000	0.87034306000 or 24.87034306000
