# Supplementary material for: Circadian Reprogramming of Protein Homeostasis and Glycolipid Metabolism in Diabetic Nephropathy
Source: FASEB Bioadv. 2026 Feb 11;8(2):e70078. doi: 10.1096/fba.2025-00305 (PMC12892125; doi:10.1096/fba.2025-00305)
Supplement: Supplementary file 3 — Table S2: The genes within the circadian dysregulation gene set that exhibit differential expression at least at one zeitgeber time. [file FBA2-8-e70078-s003.xlsx]

## Sheet: Sheet1
Supplementary Table 2. The genes within the circadian dysregulation gene set that exhibit differential expression at least at one zeitgeber time
gene_id	Ctrl	DM
Npas2	R	R
Nr1d2	R	R
Usp2	R	R
Dbp	R	R
Cry2	R	R
Rtkn	R	R
Micalcl	R	R
Nat8f6	R	R
Wee1	R	R
Ak4	R	R
Asb9	R	NR
Lgalsl	R	R
Hmcn2	R	NR
Ciart	R	R
Arntl	R	R
Ypel2	R	R
Coq10b	R	R
Per3	R	R
Tmem53	R	NR
Slc29a3	R	R
Slc5a6	R	R
Slc46a3	R	NR
Apeh	R	NR
Cry1	R	R
Slc16a1	R	R
Slc25a21	R	NR
Sypl2	R	R
Slc35f2	R	R
Avpr1a	R	R
Mblac1	R	NR
Nat8f5	R	R
Fdps	R	NR
Aqp8	R	R
Nat8f3	R	NR
Vps37d	R	NR
Gatm	R	NR
Pck1	R	R
Per1	R	NR
Nr1d1	R	R
Dnajb6	R	NR
Arsg	R	R
Tmem144	R	R
Upp2	R	R
Ddit4l	R	NR
Noct	R	NR
Rdh10	R	R
Slc6a19	R	R
Mcm10	R	R
Tsku	R	R
Gjb2	R	R
Pdzk1	R	NR
Bco2	R	NR
Csdc2	R	NR
Dcdc2a	R	NR
Igfbp1	R	R
Prom1	R	R
Wsb1	R	R
Large1	R	R
Htra1	R	R
Gfer	R	R
Angptl4	R	NR
Ddc	R	R
Dtx4	R	R
Ppard	R	R
Slc12a6	R	R
Itgb6	R	R
Msmo1	R	R
Bcl2l11	R	NR
Rinl	R	NR
Rtl6	R	NR
Idi1	R	R
Lrat	R	R
Mpzl1	R	NR
Tfpi2	R	R
Calr	R	NR
Cpeb3	R	R
Fkbp4	R	R
Erbb3	R	NR
Per2	R	R
Ppp1r16b	R	NR
Rbm38	R	R
Susd3	R	R
Acot1	R	R
Med28	R	R
Paqr7	R	R
Slc2a5	R	NR
Tmem64	R	NR
Foxo3	R	NR
Tmem108	R	NR
Jpt2	R	R
Zfp36l1	R	NR
Arhgap26	R	R
Ripk4	R	R
Castor1	R	NR
Gmpr	R	NR
Cirbp	R	R
Hsp90ab1	R	NR
Lad1	R	NR
Lin7a	R	R
Mettl7b	R	NR
Slc51a	R	NR
Tmem171	R	NR
Tspan1	R	NR
Tubb2a	R	NR
Vwa1	R	R
Vwa2	R	R
Afap1l1	R	NR
Cdk18	R	NR
Tnfrsf21	R	NR
Trim7	R	R
Ankrd13b	R	NR
Cgn	R	NR
Etv6	R	R
Haghl	R	R
Jam3	R	NR
Klhdc8a	R	NR
Lrrc46	R	NR
Acox3	R	R
Acsm5	R	NR
Tmem86a	R	R
Car14	R	NR
Alk	R	NR
Efhd1	R	NR
Pcsk9	R	NR
Rcan1	R	NR
Tstd2	R	NR
Il5ra	R	NR
Plod2	R	NR
Retreg1	R	NR
A930033H14Rik	R	R
Bag3	R	NR
Siva1	R	R
Thbs4	R	NR
Ackr3	R	NR
Nfil3	R	R
Rab11fip3	R	NR
Slc16a6	R	R
Creb3l1	R	R
Fads1	R	NR
H4c9	R	R
Adhfe1	R	NR
Cdca7l	R	NR
Cdkn1a	R	NR
Fam20a	R	R
Ngef	R	NR
Slc34a2	R	R
Accs	R	R
Dnajb11	R	NR
Rab3b	R	NR
Slc25a20	R	R
Slc39a14	R	R
Fabp7	R	R
Nphs2	R	NR
Tspan15	R	NR
Glyctk	R	NR
Pnrc1	R	NR
Brap	R	NR
Ctdspl	R	R
Slc18a1	R	NR
Fmo4	R	R
Mmp15	R	R
Rbfox1	R	NR
Nek2	R	NR
Ahsa2	R	R
Creld2	R	R
Nim1k	R	NR
Slc17a4	R	R
Tnnc1	R	R
Hps1	R	R
Hyou1	R	R
Insig1	R	NR
Srebf1	R	NR
Morn4	R	R
Prim1	R	NR
Dnajc6	R	NR
Neu1	R	R
Srd5a1	R	R
Stra6l	R	NR
Tfec	R	R
Pik3ip1	R	NR
Wnt5b	R	R
Cpn1	R	NR
Dnaja4	R	NR
Ier5	R	NR
Litaf	R	NR
Pi16	R	NR
Sdc2	R	NR
Sdf2l1	R	NR
Stip1	R	R
Akap7	R	R
Pdia6	R	R
Slc19a1	R	NR
Dixdc1	R	R
Car2	R	NR
Mlxipl	R	NR
Cldn8	R	R
Hnrnpdl	R	R
Plekhb2	R	NR
Nox4	R	NR
Osgin1	R	R
Ahsa1	R	R
Angptl7	R	R
Ccdc6	R	NR
Dnajb1	R	R
Folh1	R	NR
Inhbb	R	NR
Klhdc9	R	R
Lonrf1	R	R
Loxl4	R	R
Mmp14	R	NR
P4ha1	R	R
Rasl11a	R	NR
B3gat2	R	NR
Dsn1	R	R
Hsd3b3	R	NR
Lgr4	R	R
Nat8	R	R
Ndrg1	R	R
Slc17a1	R	NR
Syvn1	R	NR
Acta2	R	NR
Haus4	R	R
2610524H06Rik	R	NR
Fnip2	R	R
Slc2a1	R	NR
Bhlhe40	R	R
Misp3	R	R
Neurl3	R	NR
4930550C14Rik	R	NR
Bhlhb9	R	R
Hspa5	R	R
Sc5d	R	NR
Slc23a3	R	NR
Slc27a2	R	NR
Smarca2	R	NR
Susd1	R	NR
Evi5	R	NR
Slc25a34	R	R
Tob2	R	R
Trim47	R	NR
Angpt2	R	NR
Ermp1	R	R
Mtss1	R	NR
Rhob	R	NR
S100a16	R	NR
Trim65	R	R
Apln	R	NR
Fads2	R	NR
Fdft1	R	R
Gk	R	NR
Lonrf3	R	R
Map2k6	R	R
Tubb5	R	NR
Klf13	R	NR
Mboat2	R	NR
Psmd14	R	NR
Agps	R	NR
Bhmt	R	NR
Gstm7	R	R
H3c15	R	NR
Nrg4	R	R
Rsad1	R	NR
Sgk1	R	R
Tdrd5	R	NR
Tspan2	R	NR
Ak1	R	NR
Cstf3	R	NR
Emcn	R	NR
Inca1	R	R
Mmp11	R	R
Pah	R	NR
Pdia4	R	NR
Pdk2	R	NR
Prkag3	R	NR
Slc25a38	R	NR
Erich2	R	R
Gm13889	R	NR
Palm3	R	R
Wdr6	R	R
Zfp706	R	NR
Tmem174	R	R
Cnr2	R	NR
Arsj	R	NR
Ncbp1	R	NR
Ppat	R	NR
Ranbp3l	R	NR
Bhlhe41	R	R
Brca2	R	R
Cfap65	R	R
Dleu7	R	R
Flacc1	R	R
Ggct	R	NR
Gm4952	R	NR
Hsd17b2	R	NR
Mboat1	R	NR
Pde6a	R	NR
Plekhg6	R	NR
Slc2a9	R	R
Tgm1	R	NR
Abcd4	R	R
Decr2	R	NR
Hsp90b1	R	NR
Mfsd4b5	R	R
Rab13	R	NR
Slc5a9	R	NR
Tmem39a	R	NR
Ttpa	R	NR
Zswim4	R	NR
Atl1	R	NR
Herc3	R	R
Mllt11	R	NR
Trmt1l	R	NR
Arrdc3	R	NR
Lrrc58	R	R
Slc22a12	R	R
Tnfaip2	R	NR
Cers4	R	R
Col27a1	R	R
Dgkg	R	R
Myc	R	R
Lrp4	R	NR
Tgfb2	R	NR
Zfp444	R	NR
Cd209a	R	NR
Chordc1	R	R
Edn1	R	NR
Erc2	R	NR
Esr1	R	NR
F2rl1	R	NR
Fabp3	R	NR
Fbxo32	R	NR
Hao2	R	R
Hspa8	R	R
Nat8f7	R	NR
Slco3a1	R	R
Vps8	R	NR
Wfdc16	R	R
Bcl6b	R	NR
Nusap1	R	R
Prodh	R	NR
Slc35b1	R	NR
Coq8a	R	R
Fgfr2	R	NR
Tspan18	R	NR
Zbtb42	R	NR
Ckb	R	NR
Spaar	R	NR
Avpr2	R	NR
Jpt1	R	NR
2410002F23Rik	R	R
Plg	R	R
Adora1	R	NR
Bbox1	R	NR
Creb3l3	R	NR
Fam13a	R	R
Fgg	R	NR
Glipr2	R	NR
Gpr85	R	NR
Ppp2r2c	R	NR
Rnf125	R	R
Rps23rg1	R	R
Cdt1	R	R
Derl2	R	NR
Hmga1	R	NR
Ncoa4	R	R
Serinc5	R	R
Serpinh1	R	NR
Slc16a5	R	NR
Slc2a2	R	NR
Tmem140	R	NR
Trp53i13	R	NR
Ubald2	R	NR
Foxs1	R	NR
Nif3l1	R	NR
Sh3tc2	R	R
Slc6a17	R	NR
St6galnac3	R	NR
Stk35	R	R
Tnfrsf1a	R	NR
Arhgap10	R	NR
Btg1	R	NR
Ctbs	R	R
Lrrc8b	R	NR
Rnf144a	R	R
Sostdc1	R	NR
Ankrd13c	R	NR
Rnd3	R	NR
Inka1	R	NR
Cmtm8	R	NR
Arhgef9	R	R
Camk2d	R	R
Ccnd1	R	R
Col6a6	R	NR
Cpne4	R	NR
Fbxo21	R	NR
Fgf1	R	NR
Flvcr1	R	NR
Hsp90aa1	R	NR
Igf2bp2	R	R
Kif5a	R	NR
Lrfn3	R	NR
Manf	R	R
Myom3	R	R
Neil2	R	R
Nt5e	R	R
Nudt19	R	R
Plcxd1	R	NR
Plk3	R	NR
Rhou	R	NR
Spsb2	R	R
Ubiad1	R	NR
Zc3h6	R	R
Fgf18	R	NR
Myo19	R	NR
N4bp2l1	R	NR
Neu2	R	R
Rdh11	R	NR
Tbxas1	R	R
Clic3	R	NR
Dgkh	R	NR
Stxbp4	R	NR
Unc119	R	R
Exoc3l	R	NR
Pacrg	R	NR
Anxa3	R	NR
Aplnr	R	NR
Dnaja1	R	R
Dusp8	R	NR
Entpd7	R	R
Fgb	R	NR
Gas7	R	NR
Gldc	R	R
Gpt	R	NR
Itih3	R	NR
Klf11	R	NR
Map3k6	R	NR
Mthfd1l	R	R
Nectin2	R	NR
Npnt	R	NR
Nrap	R	R
Nupr1	R	NR
Rasd2	R	NR
Slc17a3	R	NR
Ttc39c	R	NR
Dusp18	R	NR
Lima1	R	NR
Nbeal2	R	NR
Pdia3	R	NR
Slc13a2	R	NR
Slc13a4	R	R
Alas1	R	R
Amz1	R	R
Dnajb9	R	NR
Extl2	R	R
Itga6	R	NR
Fbxl21	R	NR
Pfkp	R	NR
Rasl11b	R	NR
Tmem218	R	R
Grpel2	R	NR
Kif9	R	NR
Cep72	R	R
Fgfbp1	R	NR
Smn1	R	NR
B3galnt1	R	NR
Bend5	R	NR
Dapk2	R	NR
Ephx1	R	NR
Hspa1b	R	R
Kcnc2	R	R
Muc20	R	NR
Nat8f4	R	R
Rgcc	R	NR
S100a10	R	NR
S100a4	R	NR
Serpinb6b	R	NR
Slc10a6	R	NR
Tnc	R	NR
Vill	R	NR
Zfp239	R	NR
Adap1	R	R
Casp7	R	NR
Epb41	R	NR
Pafah1b3	R	NR
Shroom1	R	NR
Tamm41	R	NR
Zmynd12	R	R
Hoxc6	R	NR
Pacs1	R	R
Plppr1	R	NR
Lmntd2	R	R
Rabggta	R	R
Sesn1	R	NR
Shd	R	NR
Slc29a1	R	NR
Tril	R	NR
Tuba1b	R	NR
3110082I17Rik	R	R
Gorasp1	R	NR
Npr2	R	NR
Tmem200b	R	NR
Tpm4	R	NR
Tsc22d1	R	NR
Gimap9	R	R
Gon7	R	NR
Iqcb1	R	R
Cckar	R	R
Cln3	R	NR
Crot	R	NR
Cyp2f2	R	R
Lpgat1	R	NR
Plau	R	R
Prex2	R	NR
Proz	R	R
Steap3	R	NR
Tenm4	R	NR
Tpbg	R	NR
Adgrl1	R	NR
Bcar1	R	NR
Cfb	R	NR
Cys1	R	NR
Fjx1	R	NR
Osbpl7	R	NR
Pde2a	R	NR
Ndufaf4	R	NR
Nid2	R	R
Pdp1	R	NR
Rfc3	R	NR
Tmem44	R	R
Tspan9	R	NR
Ankrd29	R	NR
Inpp5a	R	NR
Mbl1	R	NR
Mfge8	R	NR
Mmd	R	NR
Slain1	R	NR
1600014C10Rik	R	NR
Fbxo25	R	NR
Rab23	R	NR
Polb	R	NR
Rab42	R	R
Smpd2	R	NR
Tppp	R	NR
Acy1	R	NR
Arhgef37	R	NR
B4galnt1	R	NR
Bcat1	R	NR
Bnip5	R	R
Csgalnact1	R	NR
Dcst1	R	NR
Dnah11	R	NR
Evc	R	NR
Kif2c	R	NR
Mfsd4a	R	NR
Osbp2	R	NR
Plpp5	R	NR
Ppp1r3d	R	NR
Prr18	R	NR
Ptchd1	R	NR
Spns2	R	NR
Stn1	R	NR
Syn3	R	R
Terf1	R	NR
Azin2	R	R
Cacna1d	R	NR
Fpgs	R	NR
Hspb1	R	NR
Il15	R	R
Tmem220	R	NR
Ulk1	R	NR
C1qtnf1	R	NR
Cep112	R	NR
Dtnbp1	R	NR
Hspbap1	R	R
Ptges3	R	NR
Cck	R	NR
Hacd1	R	NR
Nrxn2	R	NR
Pithd1	R	R
Adprh	R	NR
Ahcy	R	NR
Cenpt	R	NR
Cntn5	R	NR
Cubn	R	NR
Gdpgp1	R	R
Pitpnc1	R	NR
Tspan12	R	NR
Mmp12	R	NR
Foxred2	R	NR
Akr1c19	R	NR
Cyp4v3	R	NR
Derl3	R	NR
Gprc5a	R	NR
Hsph1	R	R
Mcoln2	R	NR
Nr1i2	R	NR
Plin4	R	R
Ppil3	R	R
Sfn	R	NR
Slc44a3	R	NR
Sntg2	R	NR
Arsa	R	NR
Pced1b	R	R
Rnf122	R	NR
Sfrp2	R	NR
Slc25a25	R	R
Slc37a1	R	NR
Tra2a	R	NR
Fchsd1	R	NR
Il22ra1	R	NR
Olfm4	R	R
Ppid	R	NR
Slco1a6	R	NR
Secisbp2l	R	NR
Snapc3	R	NR
Tuba1a	R	NR
2310030G06Rik	R	R
Invs	R	NR
Marchf6	R	NR
Ccdc88c	R	NR
E2f5	R	NR
Tk1	R	NR
Spon2	R	NR
Dok6	R	NR
Abca6	R	NR
Birc3	R	NR
Capg	R	NR
Car3	R	NR
Cbs	R	NR
Ccdc162	R	NR
Creg2	R	NR
Csad	R	NR
D630023F18Rik	R	NR
Gdpd5	R	NR
Hfe	R	NR
Inmt	R	NR
Lap3	R	NR
Lgr6	R	NR
Med14	R	NR
Msi1	R	R
Pklr	R	NR
Rnft2	R	NR
Slc27a1	R	NR
Sost	R	NR
Tmem132a	R	NR
Coro2a	R	R
Frmd4b	R	NR
Hspa4l	R	R
Hspe1	R	NR
LOC118568652	R	NR
Lbr	R	R
Ostc	R	R
Pde7b	R	R
Iqce	R	NR
Mbd1	R	NR
Slc41a1	R	NR
Tmbim1	R	NR
Entpd2	R	NR
Gcnt1	R	R
Hsd17b14	R	NR
Mroh7	R	NR
Twsg1	R	NR
Cmah	R	NR
Tmod1	R	NR
Bmyc	R	NR
Serpini1	R	NR
Adamts4	R	NR
Ankrd45	R	NR
Asph	R	NR
Cacybp	R	NR
Card14	R	NR
Cdc42ep5	R	R
Cldn1	R	R
Edem1	R	NR
Eml5	R	R
Esm1	R	NR
Extl1	R	NR
Fam83f	R	NR
Gc	R	NR
Grid1	R	NR
Gsta3	R	NR
Gstm6	R	R
H3c14	R	NR
Lacc1	R	NR
Mreg	R	R
Nxph3	R	NR
Pdk1	R	NR
Pdxk	R	NR
Slc7a8	R	R
Sult1a1	R	NR
Tcea2	R	R
Zfp385a	R	NR
Cul7	R	NR
Cyp2j5	R	NR
Josd2	R	NR
Ldlr	R	NR
Ankrd42	R	R
Disp1	R	NR
Gpcpd1	R	R
Ifitm2	R	NR
Nat8f2	R	NR
Slc22a4	R	R
Slc25a48	R	NR
Tpmt	R	R
Zbtb44	R	NR
Anxa2	R	NR
Gngt2	R	NR
Grap	R	NR
Lama3	R	NR
Msl3l2	R	NR
Pnisr	R	NR
Tagln	R	NR
Tmem26	R	NR
Abhd8	R	NR
Chmp4c	R	NR
Clec2h	R	NR
Ly6c1	R	NR
Mgat3	R	NR
Tmsb10	R	NR
Usp8	R	NR
Zfp90	R	NR
Ccdc9b	R	NR
LOC115488789	R	NR
Pmaip1	R	NR
Arhgef38	R	NR
Dpf3	R	NR
Lrrc66	R	R
Rmnd5b	R	NR
Saa4	R	NR
Acsl1	R	R
Agt	R	NR
Atrnl1	R	NR
Cd300e	R	NR
Chrdl2	R	NR
Cpne8	R	NR
Crtap	R	NR
Ctnna2	R	NR
Gsap	R	R
Ier3	R	NR
Ifit1bl1	R	R
Ildr1	R	NR
Itprip	R	NR
Lig1	R	NR
Lpar2	R	NR
Oas1c	R	R
Plek2	R	NR
Rph3a	R	NR
Slc9a8	R	NR
Tmem229a	R	R
Tmem98	R	NR
Tut4	R	R
Ube2t	R	NR
Veph1	R	R
a	R	NR
Akr1c21	R	R
Lman2l	R	NR
Rassf2	R	NR
B3galnt2	R	NR
Bspry	R	NR
Cyp2j9	R	R
Fbxw9	R	NR
Kcnk5	R	NR
Nop58	R	NR
Ppargc1b	R	NR
Tjp3	R	NR
Tle3	R	R
Ubxn4	R	NR
C1ql3	R	NR
Dusp4	R	NR
Rwdd2a	R	R
Slc41a2	R	NR
Amdhd2	R	NR
Cd276	R	NR
Mgp	R	NR
Plekha6	R	NR
Rhog	R	NR
Samd8	R	R
Tyms	R	R
Hhat	R	NR
Vstm5	R	R
Carmil3	R	NR
Cblc	R	NR
Ptprd	R	NR
Sema6c	R	R
Aldh3b1	R	NR
Bbc3	R	NR
Bicdl1	R	NR
C5ar1	R	NR
Cited4	R	NR
Gcnt4	R	NR
Gpr137c	R	R
Hspa1a	R	R
Irf6	R	NR
Kyat1	R	NR
Pop1	R	NR
Rufy4	R	R
S100a13	R	NR
Serpine1	R	NR
Spsb1	R	NR
Tent5b	R	R
Tmprss4	R	NR
Trpv5	R	NR
Zfp385b	R	NR
Ifi44	R	NR
Slc2a4	R	NR
Sorbs3	R	NR
Spice1	R	R
Tmem205	R	NR
Uba5	R	R
Slc2a8	R	R
Stk19	R	R
Zfp809	R	NR
Esam	R	NR
Marveld1	R	NR
Nudt22	R	NR
Adamtsl2	R	R
Adamtsl4	R	NR
Fam71e1	R	R
Lama1	R	NR
Unc93b1	R	NR
Bok	R	R
Elac1	R	R
Nktr	R	NR
Trmt112	R	NR
Txndc16	R	NR
Upk3b	R	NR
Frmd7	R	NR
Ache	R	NR
Ccdc158	R	NR
Cpe	R	NR
Dlg2	R	NR
Epor	R	NR
Fst	R	NR
Gm5820	R	NR
Gpr179	R	NR
Gys2	R	NR
H2-Ob	R	NR
Hacl1	R	NR
Hykk	R	NR
Khdrbs3	R	NR
Klhl38	R	NR
Mc2r	R	NR
Mfap2	R	NR
Mt2	R	NR
Mtor	R	NR
Myo3b	R	NR
Nav2	R	NR
Plagl1	R	NR
Slc41a3	R	NR
Slc7a4	R	NR
Ssbp4	R	NR
Stc2	R	NR
Trmt9b	R	NR
Ttyh1	R	NR
Acot11	R	NR
Nat8f1	R	NR
Sgtb	R	NR
Thpo	R	NR
Tmed3	R	NR
Vat1	R	NR
Car13	R	NR
Dact2	R	NR
Pgap3	R	NR
Raver2	R	R
Rhoj	R	NR
Serp1	R	NR
Slc26a11	R	NR
Cndp1	R	NR
Gng11	R	NR
Nat2	R	NR
Septin10	R	R
Slc10a5	R	NR
Slc5a8	R	NR
Stom	R	NR
Apobec1	R	NR
Cmtm7	R	NR
Ehd4	R	NR
Hoxd8	R	NR
Rgs19	R	NR
Scd2	R	NR
Tmsb4x	R	NR
Maml2	R	NR
Rb1	R	R
Steap2	R	NR
Zfp28	R	R
Adgrg4	R	R
Adrb2	R	NR
Afp	R	R
Aifm3	R	NR
Blm	R	R
Cdc20	R	NR
Ces2b	R	NR
Chst7	R	NR
Csrnp1	R	NR
Cyp4a10	R	NR
Ddias	R	NR
Depdc1b	R	NR
Dio1	R	NR
Egln3	R	NR
Epcam	R	NR
Gpr173	R	R
H2bc6	R	NR
Hilpda	R	NR
Klrg2	R	NR
Lypla1	R	NR
Pear1	R	NR
Pnliprp1	R	NR
Prkag2	R	NR
Ralyl	R	NR
Rhpn2	R	NR
Rnd2	R	NR
Rnf24	R	NR
Slc6a9	R	R
Tmed6	R	NR
Tnfaip3	R	NR
Trpm4	R	NR
Uap1	R	NR
Wdhd1	R	NR
Cldn3	R	NR
H2bc4	R	NR
Mpp6	R	NR
Prob1	R	NR
Rtp3	R	NR
Vnn1	R	NR
Angel1	R	NR
Catsper2	R	NR
Cep78	R	NR
Ednrb	R	NR
Gnb5	R	NR
Lekr1	R	NR
Lrrc29	R	R
Trim17	R	NR
Zcchc7	R	NR
Zfp354c	R	NR
Calr3	R	NR
Myl9	R	NR
Atf5	R	NR
Ccser2	R	NR
Cnp	R	NR
Eif4ebp1	R	NR
Epb41l4b	R	NR
Fads3	R	NR
Klhl25	R	NR
Sgf29	R	NR
6720489N17Rik	R	NR
Arg2	R	NR
Cdca2	R	NR
Cldn15	R	NR
Cyp2e1	R	NR
Defb1	R	NR
Fbxl2	R	R
Gabrb3	R	NR
Gprin3	R	NR
Hif3a	R	NR
Ifitm6	R	NR
Itga10	R	NR
Mgst1	R	NR
Myl7	R	NR
Nuggc	R	NR
Pank1	R	NR
Phospho1	R	NR
Prrg4	R	NR
Rnf145	R	NR
St8sia1	R	NR
Steap4	R	NR
Tmie	R	R
Ugt3a1	R	NR
Cyren	R	NR
Eps8l3	R	NR
Haus7	R	NR
Micall1	R	R
Nt5c3	R	R
Pdia5	R	R
Snrnp48	R	NR
Abraxas1	R	R
Acad9	R	NR
Ddah2	R	NR
Efnb1	R	R
Fxyd4	R	NR
Stk32b	R	NR
Tlcd5	R	NR
Zfp316	R	NR
Arhgef4	R	NR
B3galt5	R	NR
Dipk1b	R	NR
Hpgd	R	NR
Rab25	R	NR
Scin	R	NR
Steap1	R	NR
Vstm4	R	NR
Clic5	R	NR
Ddah1	R	NR
Nuak2	R	NR
Cd79b	R	NR
Lypd2	R	NR
Nabp1	R	NR
Slc25a27	R	NR
Cpxm1	R	NR
Grhpr	R	NR
Ribc1	R	R
Sfxn4	R	NR
Tceanc	R	R
Tnfsf15	R	R
Wdr72	R	R
1810010H24Rik	R	R
Apoc3	R	NR
Ccdc125	R	NR
Cerk	R	NR
Cfap77	R	NR
D17H6S56E-5	R	NR
Gja5	R	NR
Gm10639	R	NR
Gm40364	R	NR
Junb	R	NR
Mmp2	R	NR
Nap1l5	R	NR
Nup210	R	NR
Plaat1	R	NR
Prkd3	R	NR
Rd3	R	NR
Rhov	R	NR
Rpp40	R	R
Rps6ka1	R	NR
Slc15a3	R	NR
Slc6a6	R	NR
Tmem120b	R	NR
Tmem237	R	R
Tmem241	R	R
Tmem30b	R	NR
Utp20	R	NR
Cdnf	R	NR
Gramd1c	R	NR
Man2a1	R	NR
Mlph	R	NR
Slc26a6	R	NR
Vasn	R	NR
Cemip2	R	NR
Chrnb2	R	NR
Eif1a	R	NR
Mpp5	R	NR
Nfatc2	R	NR
4933411K16Rik	R	NR
Ccn2	R	NR
Fam241a	R	R
Glis1	R	R
Rapsn	R	NR
Sgce	R	NR
Wfdc15b	R	NR
Acad10	R	NR
Igf2r	R	NR
Jun	R	R
Mtfr1	R	NR
Myh14	R	NR
Nrg1	R	NR
Osbpl6	R	NR
Tor3a	R	NR
Wnk2	R	NR
Coprs	R	NR
Gm46965	R	NR
Sbsn	R	R
Ifit3b	R	NR
Kbtbd8	R	NR
Myrf	R	NR
Pdgfc	R	R
Raph1	R	NR
Slc22a23	R	NR
Wdr55	R	NR
Aacs	R	R
Abcb1a	R	NR
Anxa1	R	NR
B4galnt4	R	NR
Cntnap2	R	NR
Coro6	R	NR
Cyp27b1	R	NR
Gm45871	R	NR
Gng4	R	NR
Igfn1	R	NR
Lcn2	R	NR
Lctl	R	NR
Lrrc75a	R	NR
Lxn	R	NR
Maml3	R	R
Mansc4	R	NR
Mpzl2	R	NR
Mr1	R	NR
Notum	R	NR
Olfm1	R	NR
Osbpl3	R	R
P2rx1	R	NR
P2ry2	R	NR
Pard6g	R	NR
Pbxip1	R	NR
Ppp1r3c	R	NR
Rasa3	R	R
Rnf180	R	NR
Sele	R	NR
Sema3c	R	NR
Serpinf2	R	NR
Sfxn3	R	NR
Smcp	R	NR
Sphk1	R	NR
Stpg3	R	NR
Tacstd2	R	NR
Tasor	R	NR
Tgfb3	R	NR
Trpm3	R	NR
Ttbk1	R	NR
Xdh	R	NR
Fam161a	R	NR
Fut9	R	NR
Mpp1	R	R
Optn	R	R
Ppargc1a	R	NR
Rtn4r	R	R
Slc26a2	R	NR
Ano8	R	NR
Dzank1	R	NR
Ehbp1	R	NR
Igsf11	R	NR
Mtres1	R	NR
Ntm	R	NR
Lmcd1	R	NR
Lrch2	R	NR
Myh10	R	NR
Pla1a	R	NR
Rplp1	R	NR
Snta1	R	R
Uqcc2	R	NR
Zbtb40	R	R
Cracr2b	R	NR
Dlgap4	R	NR
Dnajc13	R	NR
Gm4737	R	NR
Large2	R	NR
Patj	R	NR
Rbm11	R	NR
Apcs	R	NR
Cdh11	R	R
Gm4131	R	R
Hoxd4	R	NR
Nrip1	R	NR
Polq	R	NR
Rasgrp1	R	NR
Zfp846	R	R
Syne4	NR	R
Cyp2j8	NR	R
Engase	NR	R
Klhdc8b	NR	R
Asb5	NR	R
Gm5148	NR	R
Tmem189	NR	R
Sec14l1	NR	R
Slc16a14	NR	R
Skap1	NR	R
Hoxc4	NR	R
Dqx1	NR	R
Nckap5	NR	R
Tchhl1	NR	R
5730409E04Rik	NR	R
Mrps33	NR	R
Pde4dip	NR	R
Pwwp3b	NR	R
Rbm3	NR	R
Rasl10b	NR	R
Greb1	NR	R
Lrig2	NR	R
Trit1	NR	R
D7Ertd443e	NR	R
Amy1	NR	R
Rpa2	NR	R
Homer2	NR	R
Sytl1	NR	R
Gng2	NR	R
Tkfc	NR	R
Atp6v0a4	NR	R
Sft2d1	NR	R
Mcrip2	NR	R
Acox1	NR	R
Zc4h2	NR	R
Rad51c	NR	R
Maged2	NR	R
Mdm4	NR	R
Dpy19l3	NR	R
Ksr2	NR	R
Unc5c	NR	R
Ccdc141	NR	R
Slc6a15	NR	R
Qsox1	NR	R
Slc6a4	NR	R
Msi2	NR	R
Chrd	NR	R
Mob3b	NR	R
Mrpl50	NR	R
Leng8	NR	R
Mxd1	NR	R
Lama5	NR	R
Gulo	NR	R
Syna	NR	R
Chrm3	NR	R
Kcnj15	NR	R
Armc12	NR	R
Fbn1	NR	R
Nxpe3	NR	R
Vsig10l	NR	R
Zfp184	NR	R
Npr3	NR	R
Cfap69	NR	R
Podn	NR	R
Polm	NR	R
Nme7	NR	R
Ehhadh	NR	R
Izumo4	NR	R
Ptk7	NR	R
Camk1g	NR	R
Zfp995	NR	R
Pde4b	NR	R
Plcg1	NR	R
Gm46933	NR	R
Il7	NR	R
Lpp	NR	R
Krba1	NR	R
Taf1d	NR	R
Plin5	NR	R
Rgs6	NR	R
Serpinb10	NR	R
Acot6	NR	R
Enox1	NR	R
A1cf	NR	R
1810024B03Rik	NR	R
Triqk	NR	R
Mthfd2l	NR	R
Glb1l2	NR	R
Arhgap42	NR	R
Cyp2j6	NR	R
Uvssa	NR	R
Zfand4	NR	R
Pknox1	NR	R
Galnt14	NR	R
Dnah7b	NR	R
Sucnr1	NR	R
Cdin1	NR	R
Tcf19	NR	R
Pcsk4	NR	R
Ncapg2	NR	R
Qrfpr	NR	R
Itgb8	NR	R
Efna5	NR	R
Fgf10	NR	R
Rab40b	NR	R
Sult1b1	NR	R
Mlec	NR	R
Fkbp5	NR	R
Kcnab2	NR	R
Pm20d2	NR	R
Acnat1	NR	R
Scai	NR	R
Apoa4	NR	R
Slc25a22	NR	R
Arnt2	NR	R
Mpped2	NR	R
Plcxd2	NR	R
Nhs	NR	R
Tcaim	NR	R
Ambp	NR	R
Slc16a10	NR	R
Trim67	NR	R
G6pc	NR	R
Gucy2f	NR	R
Mpp2	NR	R
Myom2	NR	R
Pcolce2	NR	R
Hpn	NR	R
Nxpe4	NR	R
Pck2	NR	R
Frzb	NR	R
Rergl	NR	R
Caps2	NR	R
Galns	NR	R
Tgfbr3l	NR	R
Slc39a10	NR	R
Atoh7	NR	R
Mthfr	NR	R
Rbp1	NR	R
Bnc2	NR	R
Ints6l	NR	R
Fanca	NR	R
Slc52a3	NR	R
Sil1	NR	R
Asxl3	NR	R
Efna3	NR	R
Hspb6	NR	R
Ankrd9	NR	R
Tekt5	NR	R
Zfp788	NR	R
Tcf7	NR	R
Ddb2	NR	R
Ablim2	NR	R
Col13a1	NR	R
B4galt2	NR	R
Sik3	NR	R
Zfp830	NR	R
2610008E11Rik	NR	R
Sox12	NR	R
Ppp1r3f	NR	R
Ctla2a	NR	R
Cyp2s1	NR	R
Gm21083	NR	R
Map3k5	NR	R
Gabbr1	NR	R
Hap1	NR	R
Sap30	NR	R
Rad9b	NR	R
Tspyl2	NR	R
Zfp651	NR	R
Lingo4	NR	R
Ttc41	NR	R
Adm	NR	R
Herc4	NR	R
Slc10a1	NR	R
Hunk	NR	R
Best3	NR	R
Emp2	NR	R
Cep70	NR	R
Mpp3	NR	R
Pex11a	NR	R
Cyyr1	NR	R
Col16a1	NR	R
Gm40447	NR	R
Zfp462	NR	R
Zfp551	NR	R
Tchp	NR	R
Zfp879	NR	R
Slitrk1	NR	R
Eno3	NR	R
Cnksr1	NR	R
Hddc2	NR	R
Fbxl12	NR	R
Speer4c	NR	R
Fam71d	NR	R
4933440N22Rik	NR	R
Atp8b4	NR	R
Lmo4	NR	R
Miga2	NR	R
Zup1	NR	R
Scnn1a	NR	R
Rbfox3	NR	R
Acnat2	NR	R
Gm46430	NR	R
Odf4	NR	R
Ypel1	NR	R
Ccnl1	NR	R
Zfp941	NR	R
Apoa1	NR	R
Ctcfl	NR	R
Mb21d2	NR	R
Zmym6	NR	R
Zfp771	NR	R
Neu3	NR	R
Itgb3bp	NR	R
Fam171a2	NR	R
Kbtbd3	NR	R
Hnf4g	NR	R
Ptov1	NR	R
Map3k12	NR	R
Bcl2l14	NR	R
Traip	NR	R
Ces3a	NR	R
Abhd14a	NR	R
Lrp11	NR	R
Bmp1	NR	R
D630039A03Rik	NR	R
Synpo	NR	R
Zkscan8	NR	R
Rbm3-ps	NR	R
Dmrtc1a	NR	R
Ankrd50	NR	R
Gfm2	NR	R
Zfp867	NR	R
Dynlt1a	NR	R
Jrk	NR	R
Dzip1	NR	R
Slc8a3	NR	R
Hsd3b1	NR	R
Ntn1	NR	R
Dnajc2	NR	R
Nt5dc2	NR	R
Zfp759	NR	R
Hyal1	NR	R
Ptbp2	NR	R
Atp2b1	NR	R
Xpr1	NR	R
Zc3h12a	NR	R
Macrod1	NR	R
Ppm1k	NR	R
Ms4a4b	NR	R
Itpr1	NR	R
Trib2	NR	R
Usp11	NR	R
Ttll13	NR	R
Fam120c	NR	R
Slc43a2	NR	R
Dhx29	NR	R
Slc7a5	NR	R
Cuedc1	NR	R
Chga	NR	R
Srr	NR	R
Mlx	NR	R
Nectin1	NR	R
Pdlim5	NR	R
Serpina3k	NR	R
Cdcp1	NR	R
Mtarc1	NR	R
Ccdc149	NR	R
Grtp1	NR	R
4921524J17Rik	NR	R
C1galt1	NR	R
Mb	NR	R
Ankrd34b	NR	R
Mrs2	NR	R
Arhgef33	NR	R
Ranbp17	NR	R
Tdo2	NR	R
Tmem178	NR	R
Ccdc62	NR	R
Samd9l	NR	R
Gfra4	NR	R
Mbl2	NR	R
Adra1a	NR	R
Trmt10a	NR	R
Rragb	NR	R
Actc1	NR	R
Mug1	NR	R
Ager	NR	R
Cfap54	NR	R
Myl3	NR	R
Pgbd5	NR	R
Wdr91	NR	R
Tmem265	NR	R
Plekha4	NR	R
Mup20	NR	R
Cyp21a1	NR	R
Cyp24a1	NR	R
A630001G21Rik	NR	R
Txlng	NR	R
Ror1	NR	R
Setdb2	NR	R
Ccdc163	NR	R
Zfp709	NR	R
Fam227a	NR	R
Tat	NR	R
Fasn	NR	R
Mptx1	NR	R
Vtn	NR	R
Eva1a	NR	R
Zfp128	NR	R
Hamp	NR	R
Capn3	NR	R
Gria3	NR	R
Sesn3	NR	R
Slc38a11	NR	R
Slitrk4	NR	R
Srd5a2	NR	R
Saa2	NR	R
Hc	NR	R
Hpx	NR	R
Mat1a	NR	R
Nphs1	NR	R
Orc1	NR	R
Dmbt1	NR	R
Gbf1	NR	R
Rell1	NR	R
Ano5	NR	R
Atad5	NR	R
Actg2	NR	R
Lypd8	NR	R
Tbx21	NR	R
Arl4d	NR	R
Gm3055	NR	R
Cyp3a25	NR	R
Prg4	NR	R
Cenpp	NR	R
Zwilch	NR	R
Pdilt	NR	R
Ccl25	NR	R
Ccdc167	NR	R
Plin3	NR	R
Slco1b2	NR	R
Zfp518a	NR	R
Cps1	NR	R
Orm1	NR	R
